# Supplementary material for: Hepatic oxylipin profiles in mouse models of Wilson disease: New insights into early hepatic manifestations
Source: Biochim Biophys Acta Mol Cell Biol Lipids. Author manuscript; Available in PMC 2024 Jul 5. (PMC11224028; doi:10.1016/j.bbalip.2023.159446)
Supplement: Supplementary Tables [file NIHMS2002469-supplement-Supplementary_Tables.xlsx]

## Sheet: Table S1
Table S1. Details on detected lipids names, abbreviations, classes, and identifiers.
No.	Oxylipin	Full name	Class	InChI Key	PubChem	LOQ (nM)	Ret.Time	MRM	DP	CE	unit	[M] neutral acc mass	ESI mode	[M-H]- resp [M+H]+ acc mass	formula
1	15-KETE	15-ketoeicosa-5,8,11,13-tetraenoic acid	Fatty acid ketone	YGJTUEISKATQSM-USWFWKISSA-N	5280701	0.5	11.63	317.2 / 273.2	-60	-18	nM	318.219	(-)	317.212	C20H30O3
2	9-HETE	9-hydroxyeicosa-5,7,11,14-tetraenoic acid	Fatty acid alcohol	KATOYYZUTNAWSA-OIZRIKEUSA-N	14123398	0.24	12.31	319.2 / 167.1	-60	-18	nM	320.235	(-)	319.228	C20H32O3
3	Tx-j vs. C3H	Prostaglandin F2a	Prostanoid	PXGPLTODNUVGFL-YNNPMVKQSA-N	5280363	1	4.42	353.3 / 193.2	Atp7b–/– B6 vs. WT	-33	nM	354.241	(-)	353.234	C20H34O5
4	6-keto-PGF1alpha	6-Ketoprostaglandin F1 alpha	Prostanoid	KFGOFTHODYBSGM-ZUNNJUQCSA-N	5280888	0.11	3.19	369.3 / 163.1	-70	-33	nM	370.236	(-)	369.229	C20H34O6
5	Resolvin D1	Resolvin D1	Fatty acid triol	OIWTWACQMDFHJG-CCFUIAGSSA-N	44251266	0.2	5.37	375.3 / 121.1	-60	-39	nM	376.225	(-)	375.218	C22H32O5
6	15-HETE	15-hydroxyeicosa-5,8,11,13-tetraenoic acid	Fatty acid alcohol	JSFATNQSLKRBCI-VAEKSGALSA-N	5280724	0.11	11.27	319.2 / 219.2	-55	-18	nM	320.235	(-)	319.228	C20H32O3
7	14(15)-EpETE	14(15)-epoxy-5,8,11,17-eicosatetraenoic acid	Fatty acid epoxide	RGZIXZYRGZWDMI-QXBXTPPVSA-N	16061088	0.2	11.72	317.2 / 247.2	-35	-18	nM	318.219	(-)	317.212	C20H30O3
8	PGE2	Prostaglandin E2	Prostanoid	XEYBRNLFEZDVAW-ARSRFYASSA-N	5280360	0.12	4.54	351.3 / 271.2	-40	-21	nM	352.225	(-)	351.218	C20H32O5
9	PGD2	Prostaglandin D2	Prostanoid	BHMBVRSPMRCCGG-OUTUXVNYSA-N	448457	0.2	4.83	351.3 / 271.2	-40	-24	nM	352.225	(-)	351.218	C20H32O5
10	8S-HETE	8-hydroxyeicosa-5,9,11,14-tetraenoic acid	Fatty acid alcohol	NLUNAYAEIJYXRB-VYOQERLCSA-N	5283154	0.25	12.1	319.2 / 155.1	-45	-21	nM	320.235	(-)	319.228	C20H32O3
11	11,12-EpETrE	11,12-Epoxyeicosa-5,8,14-trienoic acid	Fatty acid epoxide	DXOYQVHGIODESM-KROJNAHFSA-N	5283204	0.11	13.39	319.2 / 167.1	-75	-27	nM	320.235	(-)	319.228	C20H32O3
12	19(20)-EpDPE	18-(3-ethyloxiran-2-yl)octadeca-4,7,10,13,16-pentaenoic acid	Fatty acid epoxide	OSXOPUBJJDUAOJ-MBYQGORISA-N	11631565	0.2	12.65	343.3 / 281.2	-60	-18	nM	344.235	(-)	343.228	C22H32O3
13	10-Nitrooleate	10-nitrooleic acid	Nitro-Fatty acid	WRADPCFZZWXOTI-BMRADRMJSA-N	24836820	0.5	14.84	326.2 / 279.5	-40	-24	nM	327.241	(-)	326.234	C18H33NO4
14	LTB5	Leukotriene B5	Fatty acid diol	BISQPGCQOHLHQK-HDNPQISLSA-N	5283125	0.05	6.52	333.3 / 195.2	-50	-21	nM	334.214	(-)	333.207	C20H30O4
15	4-HDoHE	4-hydroxydocosa-5,7,10,13,16,19-hexaenoic acid	Fatty acid alcohol	IFRKCNPQVIJFAQ-PQVBWYSWSA-N	14429109	0.22	13.02	343.3 / 281.2	-60	-18	nM	344.235	(-)	343.228	C22H32O3
16	8,15-DiHETE	8,15-dihydroxyeicosa-5,9,11,13-tetraenoic acid	Fatty acid diol	NNPWRKSGORGTIM-RCDCWWQHSA-N	53480358	0.22	7.06	335.3 / 235.2	-65	-21	nM	336.23	(-)	335.223	C20H32O4
17	12_13-DiHOME	12,13-dihydroxyoctadec-9-enoic acid	Fatty acid diol	CQSLTKIXAJTQGA-FLIBITNWSA-N	10236635	2.5e-05	8.03	313.3 / 183.2	-70	-30	nM	314.246	(-)	313.239	C18H34O4
18	5-KETE	5-ketoeicosa-6,8,11,14-tetraenoic acid	Fatty acid ketone	MEASLHGILYBXFO-XTDASVJISA-N	5283159	0.2	13.39	317.2 / 203.2	-40	-21	nM	318.219	(-)	317.212	C20H30O3
19	5S-HEPE	5-Hydroxy-6,8,11,14,17-eicosapentaenoic acid	Fatty acid alcohol	FTAGQROYQYQRHF-GHWNLOBHSA-N	5283193	0.5	11	317.2 / 115.1	-40	-21	nM	318.219	(-)	317.212	C20H30O3
20	LTB4	Leukotriene B4	Fatty acid diol	VNYSSYRCGWBHLG-AMOLWHMGSA-N	5280492	0.11	7.78	335.3 / 195.2	-50	-24	nM	370.236	(-)	369.229	C20H34O6
21	8,9-DiHETrE	8,9-dihydroxyeicosa-5,11,14-trienoic acid	Fatty acid diol	DCJBINATHQHPKO-TYAUOURKSA-N	5283144	0.11	9.78	337.3 / 127.1	-65	-27	nM	338.246	(-)	337.239	C20H34O4
22	11-HETE	11-Hydroxy-arachidonic acid	Fatty acid alcohol	GCZRCCHPLVMMJE-RSPKXIRXSA-N	5312981	0.11	11.71	319.2 / 167.1	-45	-21	nM	320.235	(-)	319.228	C20H32O3
23	15-deoxy PGJ2	15-Deoxy-delta-12,14-Prostaglandin J2	Prostanoid	VHRUMKCAEVRUBK-GODQJPCRSA-N	5311211	0.12	9.85	315.2 / 271.2	-50	-21	nM	316.204	(-)	315.197	C20H28O3
24	6-trans-LTB4	6-trans-Leukotriene B4	Fatty acid diol	VNYSSYRCGWBHLG-UKNWISKWSA-N	5283128	0.11	7.53	335.3 / 195.2	-85	-21	nM	336.23	(-)	335.223	C20H32O4
25	14,15-DiHETE	14,15-dihydroxyeicosa-5,8,11,17-tetraenoic acid	Fatty acid diol	BLWCDFIELVFRJY-QXBXTPPVSA-N	16061119	0.2	7.67	335.3 / 207.2	-40	-24	nM	336.23	(-)	335.223	C20H32O4
26	11,12-DiHETrE	11,12-Dihydroxyicosa-5,8,14-trienoic acid	Fatty acid diol	LRPPQRCHCPFBPE-KROJNAHFSA-N	5283146	0.11	9.24	337.3 / 167.1	-55	-27	nM	338.246	(-)	337.239	C20H34O4
27	8(9)-EpETrE	8,9-Epoxyeicosa-5,11,14-trienoic acid	Fatty acid epoxide	DBWQSCSXHFNTMO-TYAUOURKSA-N	5283203	0.5	13.59	319.2 / 155.1	-40	-18	nM	320.235	(-)	319.228	C20H32O3
28	5,6-DiHETrE	5,6-dihydroxyeicosa-8,11,14-trienoic acid	Fatty acid diol	GFNYAPAJUNPMGH-QNEBEIHSSA-N	5283142	0.11	10.56	337.3 / 145.1	-55	-24	nM	338.246	(-)	337.239	C20H34O4
29	15,16-DiHODE	15,16-dihydroxyoctadeca-9,12-dienoic acid	Fatty acid diol	LKLLJYJTYPVCID-OHPMOLHNSA-N	16061068	0.24	6.96	311.2 / 235.2	-55	-27	nM	312.23	(-)	311.223	C18H32O4
30	9(10)-EpOME	9(10)-epoxy-12Z-octadecenoic acid	Fatty acid epoxide	FBUKMFOXMZRGRB-YFHOEESVSA-N	6246154	0.5	13.04	295.2 / 171.1	-75	-21	nM	314.246	(-)	313.239	C18H34O4
31	12S-HETE	12-Hydroxy-5,8,10,14-eicosatetraenoic acid	Fatty acid alcohol	ZNHVWPKMFKADKW-LQWMCKPYSA-N	5283155	0.12	11.96	319.2 / 179.1	-60	-21	nM	320.235	(-)	319.228	C20H32O3
32	13-HOTE	13-hydroxyoctadeca-9,11,15-trienoic acid	Fatty acid alcohol	KLLGGGQNRTVBSU-JDTPQGGVSA-N	10469728	0.5	9.62	293.2 / 195.2	-70	-24	nM	294.219	(-)	293.212	C18H30O3
33	9-HOTE	9-hydroxyoctadeca-10,12,15-trienoic acid	Fatty acid alcohol	YUPHIKSLGBATJK-OBKPXJAFSA-N	53480359	0.24	9.5	293.2 / 171.1	-90	-21	nM	294.219	(-)	293.212	C18H30O3
34	12(13)Ep-9-KODE	trans-12,13-epoxy-11-oxo-trans-9-octadecenoic acid	Fatty acid epoxide	RCMABBHQYMBYKV-BUHFOSPRSA-N	5283007	0.5	9.5	309.2 / 291.2	-60	-21	nM	310.214	(-)	309.207	C18H30O4
35	15-Keto PGE2	15-Keto-prostaglandin E2	Prostanoid	YRTJDWROBKPZNV-KMXMBPPJSA-N	5280719	0.12	4.87	349.2 / 331.3	-50	-15	nM	350.209	(-)	349.202	C20H30O5
36	9,10-DiHOME	9,10-dihydroxyoctadec-12-enoic acid	Fatty acid diol	XEBKSQSGNGRGDW-YFHOEESVSA-N	9966640	0.13	8.44	313.3 / 201.2	-65	-27	nM	314.246	(-)	313.239	C18H34O4
37	PGE1	Prostaglandin E1	Prostanoid	GMVPRGQOIOIIMI-DWKJAMRDSA-N	5280723	0.12	4.7	353.3 / 317.2	-40	-18	nM	354.241	(-)	353.234	C20H34O5
38	17(18)-EpETE	17,18-Epoxy-5,8,11,14-eicosatetraenoic acid	Fatty acid epoxide	GPQVVJQEBXAKBJ-JPURVOHMSA-N	16061089	0.11	11.25	317.2 / 259.2	-55	-15	nM	318.219	(-)	317.212	C20H30O3
39	15,16-EpODE	15(16)-epoxy-9,12-octadecadienoic acid	Fatty acid epoxide	HKSDVVJONLXYKL-OHPMOLHNSA-N	16061062	0.5	11.15	293.2 / 275.2	-75	-18	nM	294.219	(-)	293.212	C18H30O3
40	20-HETE	20-Hydroxyarachidonic acid	Fatty acid alcohol	NNDIXBJHNLFJJP-DTLRTWKJSA-N	123803	0.5	10.05	319.2 / 275.2	-95	-24	nM	320.235	(-)	319.228	C20H32O3
41	16(17)-EpDPE	16(17)-epoxy-4,7,10,13,19-docosapentaenoic acid	Fatty acid epoxide	BCTXZWCPBLWCRV-ZYADFMMDSA-N	14392758	2	13.04	343.5 / 273.5	-45	-15	nM	344.235	(-)	343.228	C22H32O3
42	PGF3alpha	9,11,15-trihydroxy-5,13,1Z-prostatrienoic acid	Fatty acid triol	SAKGBZWJAIABSY-SAMSIYEGSA-N	5280940	0.11	3.7	351.3 / 307.4	-60	-24	nM	352.225	(-)	351.218	C20H32O5
43	14-HDoHE	14-hydroxydocosa-4,7,10,12,16,19-hexaenoic acid	Fatty acid alcohol	ZNEBXONKCYFJAF-BGKMTWLOSA-N	11566378	0.5	11.7	343.3 / 281.2	-60	-18	nM	344.235	(-)	343.228	C22H32O3
44	19,20-DiHDPE	19,20-dihydroxydocosa-4,7,10,13,16-pentaenoic acid	Fatty acid diol	FFXKPSNQCPNORO-MBYQGORISA-N	16061148	0.1	8.66	361.3 / 273.2	-80	-24	nM	362.246	(-)	361.239	C22H34O4
45	PGE3	Prostaglandin E3	Prostanoid	CBOMORHDRONZRN-QLOYDKTKSA-N	5280937	0.09	3.84	349.3 / 269.2	-35	-21	nM	350.209	(-)	349.202	C20H30O5
46	14,15-EpETrE	11-Hydroxy-14,15-epoxyeicosatrienoic acid	Fatty acid epoxide	JBSCUHKPLGKXKH-ILYOTBPNSA-N	5283205	0.11	12.91	319.2 / 219.2	-50	-18	nM	320.235	(-)	319.228	C20H32O3
47	9,10-EpO	9,10-Epoxystearic acid	Fatty acid epoxide	IMYZYCNQZDBZBQ-UHFFFAOYSA-N	15868	0.2	14.44	297.3 / 279.2	-105	-27	nM	298.251	(-)	297.244	C18H34O3
48	17,18-DiHETE	17,18-dihydroxyeicosa-5,8,11,14-tetraenoic acid	Fatty acid diol	XYDVGNAQQFWZEF-JPURVOHMSA-N	16061120	0.5	7.34	335.3 / 247.2	-70	-24	nM	336.23	(-)	335.223	C20H32O4
49	11(12)-EpETE	11(12)-epoxy-5,8,14,17- eicosatetraenoic acid	Fatty acid epoxide	QHOKDYBJJBDJGY-BVILWSOJSA-N	16061087	0.12	11.87	317.2 / 167.3	-40	-18	nM	318.219	(-)	317.212	C20H30O3
50	5-HETE	5-Hydroxy-6,8,11,14-eicosatetraenoic acid	Fatty acid alcohol	KGIJOOYOSFUGPC-JGKLHWIESA-N	5280733	0.24	12.68	319.2 / 115.1	-50	-18	nM	320.235	(-)	319.228	C20H32O3
51	9-HEPE	9-Hydroxy-5,7,11,14,17-icosapentaenoic acid	Fatty acid alcohol	OXOPDAZWPWFJEW-IMCWFPBLSA-N	16061129	0.11	10.61	317.2 / 167.2	-45	-18	nM	318.219	(-)	317.212	C20H30O3
52	12,13-DiHODE	12,13-dihydroxyoctadeca-9,15-dienoic acid	Fatty acid diol	RGRKFKRAFZJQMS-OOHFSOINSA-N	16061067	0.35	7.04	311.2 / 183.2	-60	-27	nM	312.23	(-)	311.223	C18H32O4
53	17-HDoHE	17-hydroxy-4,7,10,13,15,19-docosahexaenoic acid	Fatty acid alcohol	SWTYBBUBEPPYCX-VIIQGJSXSA-N	6439179	0.5	11.39	343.3 / 281.2	-55	-18	nM	344.235	(-)	343.228	C22H32O3
54	14,15-DiHETrE	14,15-dihydroxyeicosa-5,8,11-trienoic acid	Fatty acid diol	SYAWGTIVOGUZMM-ILYOTBPNSA-N	5283147	0.2	8.68	337.3 / 207.2	-60	-24	nM	338.246	(-)	337.239	C20H34O4
56	12S-HEPE	12-Hydroxy-5,8,10,14,17-eicosapentaenoic acid	Fatty acid alcohol	MCRJLMXYVFDXLS-UOLHMMFFSA-N	5283191	0.11	10.4	317.2 / 179.1	-45	-18	nM	318.219	(-)	317.212	C20H30O3
57	TXB2	Thromboxane B2	Thromboid	XNRNNGPBEPRNAR-JQBLCGNGSA-N	5283137	0.15	3.97	369.3 / 169.1	-50	-21	nM	370.236	(-)	369.229	C20H34O6
58	9-KODE	9-ketooctadeca-10,12-dienoic acid	Fatty acid ketone	LUZSWWYKKLTDHU-ZJHFMPGASA-N	9839084	0.2	11.78	293.2 / 185.2	-100	-27	nM	294.219	(-)	293.212	C18H30O3
59	9-HODE	9-Hydroxylinoleic acid	Fatty acid alcohol	NPDSHTNEKLQQIJ-ZJHFMPGASA-N	5282944	0.5	11.08	295.2 / 171.1	-70	-24	nM	296.235	(-)	295.228	C18H32O3
60	13-KODE	13-ketooctadeca-9,11-dienoic acid	Fatty acid ketone	JHXAZBBVQSRKJR-BSZOFBHHSA-N	6446027	1	11.33	293.2 / 179.1	-80	-27	nM	294.219	(-)	293.212	C18H30O3
61	13S-HODE	13-Hydroxyoctadecadienoic acid	Fatty acid alcohol	HNICUWMFWZBIFP-IRQZEAMPSA-N	6443013	0.5	10.89	295.2 / 195.2	-90	-24	nM	296.235	(-)	295.228	C18H32O3
62	9,12,13-TriHOME	9,12,13-trihydroxyoctadec-10-enoic acid	Fatty acid triol	MDIUMSLCYIJBQC-MVFSOIOZSA-N	9858729	0.5	4.36	329.2 / 211.2	-60	-30	nM	330.241	(-)	329.234	C18H34O5
63	Lipoxin A4	5,6,15-trihydroxyeicosa-7,9,11,13-tetraenoic acid	Fatty acid triol	IXAQOQZEOGMIQS-SSQFXEBMSA-N	5280914	0.25	5.48	351.3 / 217.2	-45	-27	nM	352.225	(-)	351.218	C20H32O5
64	12(13)-EpOME	12,13-epoxy-9-octadecenoic acid	Fatty acid epoxide	CCPPLLJZDQAOHD-FLIBITNWSA-N	5356421	0.67	12.81	295.2 / 195.2	-85	-21	nM	296.235	(-)	295.228	C18H32O3
65	9,10-DiHODE	9,10-dihydroxyoctadeca-12,15-dienoic acid	Fatty acid diol	QRHSEDZBZMZPOA-ZJSQCTGTSA-N	16061066	0.12	7.08	311.2 / 201.2	-65	-27	nM	312.23	(-)	311.223	C18H32O4
66	9,10-e-DiHO	9S,10R-dihydroxy-stearic acid	Fatty acid diol	VACHUYIREGFMSP-SJORKVTESA-N	441460	0.6	9.39	315.2 / 297.2	-110	-30	nM	316.261	(-)	315.254	C18H36O4
67	10-Nitrolinoleate	10-nitrolinoleic acid	Nitro-Fatty acid	LELVHAQTWXTCLY-XYWKCAQWSA-N	5282259	1	13.85	324.3 / 277.2	-40	-18	nM	325.225	(-)	324.218	C18H31NO4
68	9-Nitrooleate	9-nitrooleic acid	Nitro-Fatty acid	CQOAKBVRRVHWKV-SAPNQHFASA-N	11645581	0.2	14.79	326.2 / 308.2	-50	-18	nM	327.241	(-)	326.234	C18H33NO4
69	Alpha-9(10)-EpODE	9(10)-epoxy-12,15-octadecadienoic acid	Fatty acid epoxide	JTEGNNHWOIJBJZ-ZJSQCTGTSA-N	16061060	0.12	11.35	293.2 / 275.2	-65	-18	nM	294.219	(-)	293.212	C18H30O3
70	PhUHA	1-Phenylurea-3-hexanoic acid	Urea	VUPFPVOJLPTJQS-UHFFFAOYSA-N	4137915	int std	2.81	249.2 / 130.1	-30	-18	nM	250.132	(-)	249.125	C13H18N2O3
71	10_11-DHHep	10,11-Dihydroxyheptadecanoic acid	Fatty acid diol	FHKUHNLINYBEIC-UHFFFAOYSA-N	14454608	int std	8.11	301.2 / 283.2	-90	-30	nM	302.246	(-)	301.238	C17H34O4
72	CUDA	12-(cyclohexylcarbamoylamino)dodecanoic acid	Urea	HPTJABJPZMULFH-UHFFFAOYSA-N	22978774	int std	7.73	339.4 / 214.2	-70	-30	nM	340.273	(-)	339.266	C19H36N2O3
73	d11-14,15-DiHETrE	14,15-dihydroxyeicosa-5,8,11-trienoic acid-d11	Fatty acid diol			int std	8.59	348.4 / 207.2	-65	-24	nM	349.315	(-)	348.307	C20H23D11O4
74	d4 6-keto PGF1a	6-keto Prostaglandin F1α-d4	Prostanoid	KFGOFTHODYBSGM-GKZGVFJGSA-N	5283044	int std	3.18	373.3 / 167.1	-70	-36	nM	374.261	(-)	373.253	C20H30D4O6
75	d4-12(13)-EpOME	(±)12(13)-EpOME-d4	Fatty acid epoxide	CCPPLLJZDQAOHD-FIMKFYBQSA-N	n/a	int std	12.74	299.2 / 198.1	-90	-24	nM	300.26	(-)	299.253	C18H28D4O3
76	d4-9(S)-HODE	9(S)-HODE-d4	Fatty acid alcohol	NPDSHTNEKLQQIJ-VKLCZNAWSA-N	16061038	int std	11.02	299.2 / 172.1	-85	-27	nM	300.26	(-)	299.253	C18H28D4O3
77	d4-LTB4	Leukotriene B4-d4	Fatty acid diol	VNYSSYRCGWBHLG-PHKHWAPOSA-N	16061113	int std	7.76	339.3 / 163.1	-70	-33	nM	374.261	(-)	373.253	C20H30D4O6
78	d4-PGD2	Prostaglandin D2-d4	Prostanoid	BHMBVRSPMRCCGG-DCNIGHKFSA-N	5283030	int std	4.82	355.3 / 275.2	-40	-27	nM	356.25	(-)	355.243	C20H28D4O5
79	d4-PGF2a	Prostaglandin F2α-d4	Prostanoid	PXGPLTODNUVGFL-MKIWGZNBSA-N	5283029	int std	4.41	357.3 / 197.2	-70	-33	nM	358.266	(-)	357.258	C20H30D4O5
80	d4-TXB2	Thromboxane B2-d4	Thromboid	XNRNNGPBEPRNAR-LCGOHBJFSA-N	16061116	int std	3.99	373.3 / 173.1	-50	-45	nM	374.261	(-)	373.253	C20H30D4O6
81	d6-20-HETE	20-HETE-d6	Fatty acid alcohol	NNDIXBJHNLFJJP-KGSJLPHXSA-N	16061123	int std	10.01	325.3 / 281.2	-80	-21	nM	326.273	(-)	325.266	C20H26D6O3
82	d8-12(S)-HETE	12(S)-HETE-d8	Fatty acid alcohol	ZNHVWPKMFKADKW-OPXGWVKSSA-N	6914100	int std	11.86	327.2 / 184.2	-60	-21	nM	328.285	(-)	327.278	C20H24D8O3
83	d8-5(S)-HETE	5(S)-HETE-d8	Fatty acid alcohol	KGIJOOYOSFUGPC-IWMWOOIASA-N	5283153	int std	12.61	327.2 / 116.1	-70	-18	nM	328.285	(-)	327.278	C20H24D8O3

## Sheet: Table S2
Table S2. Targeted hepatic oxylipins quantification in mouse models of Wilson disease, tx-j vs. C3H and Atp7b-/-B6 vs. WT. Details are shown for raw and FDR-adjusted p-values; means (upper-lower 95% mean); fold change (FC); t-test and ANCOVA p-values for detected lipids. Values are rounded to 3 significant figures. Atp7b-/-B6, The Atp7b global knockout on a C57Bl/6 background; C3H, C3HeB/FeJ cont…
No.	Lipid	Chemical Class	Parent	Pathway/Enzyme	InChI Key	PubChem	tx-j vs. C3H					Atp7b–/– B6 vs. WT
							Mean		t-test			Mean		t-test
							C3H	Tx-j	raw p-value	FDR-adjusted	FC	WT	Atp7b–/– B6	raw p-value	FDR-adjusted	FC
1	13-HOTE	Fatty acid alcohol	ALA(C18:3n3)	LOX	KLLGGGQNRTVBSU-JDTPQGGVSA-N	10469728	0.455 (0.299 - 0.611)	1.2 (0.705 - 1.7)	0.00756	0.023	2.64	1.98 (1.33 - 2.64)	1.81 (1.5 - 2.12)	0.841	0.91	0.914
2	9-HOTE	Fatty acid alcohol	ALA(C18:3n3)	LOX	YUPHIKSLGBATJK-OBKPXJAFSA-N	53480359	1.15 (0.815 - 1.48)	1.21 (0.914 - 1.5)	0.633	0.82	1.05	1.84 (1.56 - 2.12)	1.41 (1.14 - 1.68)	0.0165	0.0869	0.766
3	15,16-EpODE	Fatty acid epoxide	ALA(C18:3n3)	CYP	HKSDVVJONLXYKL-OHPMOLHNSA-N	16061062	1.11 (0.62 - 1.61)	0.324 (0.245 - 0.403)	7.8e-05	0.00077	0.292	0.292 (0.177 - 0.407)	0.161 (0.11 - 0.213)	0.0921	0.262	0.551
4	Alpha-9(10)-EpODE	Fatty acid epoxide	ALA(C18:3n3)	CYP	JTEGNNHWOIJBJZ-ZJSQCTGTSA-N	16061060	0.252 (0.182 - 0.323)	0.246 (0.188 - 0.304)	0.855	0.946	0.976	0.206 (0.132 - 0.28)	0.15 (0.121 - 0.179)	0.383	0.56	0.728
5	12,13-DiHODE	Fatty acid diol	ALA(C18:3n3)	sEH	RGRKFKRAFZJQMS-OOHFSOINSA-N	16061067	0.659 (0.284 - 1.03)	0.25 (0.208 - 0.293)	7.67e-05	0.00077	0.379	2.44 (2.14 - 2.74)	2.16 (1.93 - 2.39)	0.963	0.988	0.885
6	15,16-DiHODE	Fatty acid diol	ALA(C18:3n3)	sEH	LKLLJYJTYPVCID-OHPMOLHNSA-N	16061068	11.8 (8.94 - 14.6)	10.1 (8.08 - 12.1)	0.00161	0.00707	0.856	11.6 (9.5 - 13.7)	9.49 (8.14 - 10.8)	0.0921	0.262	0.818
7	9,10-DiHODE	Fatty acid diol	ALA(C18:3n3)	sEH	QRHSEDZBZMZPOA-ZJSQCTGTSA-N	16061066	1.24 (0.956 - 1.52)	0.977 (0.706 - 1.25)	0.156	0.308	0.788	2.98 (2.59 - 3.37)	2.68 (2.44 - 2.92)	0.229	0.421	0.899
8	12,13-DiHODE/12(13)-EpODE	Enzymatic ratio	ALA(C18:3n3)	sEH ratio	N/A	N/A	7.14 (4.3 - 9.98)	2.11 (1.51 - 2.71)	0.00146	0.00707	0.296	42.2 (37.7 - 46.7)	42.1 (38 - 46.3)	0.132	0.323	0.998
9	9,10-DiHODE/9(10)-EpODE	Enzymatic ratio	ALA(C18:3n3)	sEH ratio	N/A	N/A	5.04 (3.39 - 6.68)	4.17 (3.23 - 5.11)	0.435	0.625	0.827	23.2 (17.2 - 29.2)	22.6 (16.7 - 28.4)	0.871	0.917	0.974
10	15,16-DiHODE/15,16-EpODE	Enzymatic ratio	ALA(C18:3n3)	sEH ratio	N/A	N/A	17.9 (7.86 - 28)	41.7 (28.3 - 55.1)	0.733	0.907	2.33	60.6 (44.3 - 76.9)	88.1 (60.6 - 116)	0.0848	0.262	1.45
11	PGE3	Prostanoid	EPA(C22:6n3)	COX	CBOMORHDRONZRN-QLOYDKTKSA-N	5280937	3.57 (-1.87 - 9.01)	0.119 (0.0498 - 0.189)	0.00161	0.00707	0.0333	2.11 (1.71 - 2.5)	3.19 (2.44 - 3.93)	0.00586	0.0421	1.51
12	14(15)-EpETE	Fatty acid epoxide	EPA(C22:6n3)	COX	RGZIXZYRGZWDMI-QXBXTPPVSA-N	16061088	0.738 (0.296 - 1.18)	0.624 (0.473 - 0.775)	0.652	0.831	0.846	0.396 (0.288 - 0.504)	0.452 (0.353 - 0.551)	0.338	0.524	1.14
13	5S-HEPE	Fatty acid alcohol	EPA(C22:6n3)	LOX	FTAGQROYQYQRHF-GHWNLOBHSA-N	5283193	5.27 (4.08 - 6.46)	8.44 (7.13 - 9.74)	0.000834	0.00471	1.6	7.58 (6.47 - 8.7)	8.09 (6.98 - 9.2)	0.499	0.665	1.07
14	9-HEPE	Fatty acid alcohol	EPA(C22:6n3)	LOX	OXOPDAZWPWFJEW-IMCWFPBLSA-N	16061129	2.36 (1.75 - 2.97)	3.99 (3.21 - 4.76)	0.00248	0.00933	1.69	2.07 (1.68 - 2.46)	2.54 (2.06 - 3.02)	0.14	0.325	1.23
15	12S-HEPE	Fatty acid alcohol	EPA(C22:6n3)	LOX	MCRJLMXYVFDXLS-UOLHMMFFSA-N	5283191	11.9 (7.78 - 16.1)	17.8 (11.6 - 24)	0.32	0.527	1.5	15.6 (9.28 - 21.8)	20.8 (14.7 - 27)	0.163	0.358	1.33
16	17(18)-EpETE	Fatty acid epoxide	EPA(C22:6n3)	CYP	GPQVVJQEBXAKBJ-JPURVOHMSA-N	16061089	1.28 (0.83 - 1.73)	0.628 (0.468 - 0.789)	0.00212	0.00849	0.491	0.36 (0.235 - 0.485)	0.274 (0.18 - 0.368)	0.271	0.476	0.761
17	11(12)-EpETE	Fatty acid epoxide	EPA(C22:6n3)	CYP	QHOKDYBJJBDJGY-BVILWSOJSA-N	16061087	0.34 (0.202 - 0.478)	0.526 (0.364 - 0.688)	0.341	0.539	1.55	0.078 (0.0633 - 0.0927)	0.0681 (0.0577 - 0.0785)	0.352	0.525	0.873
18	17,18-DiHETE	Fatty acid diol	EPA(C22:6n3)	sEH	XYDVGNAQQFWZEF-JPURVOHMSA-N	16061120	17 (13.8 - 20.2)	12.7 (11.2 - 14.2)	0.0107	0.0291	0.747	18.5 (15.5 - 21.4)	16.7 (14.9 - 18.5)	0.457	0.633	0.903
19	14,15-DiHETE	Fatty acid diol	EPA(C22:6n3)	sEH	BLWCDFIELVFRJY-QXBXTPPVSA-N	16061119	68.5 (48.2 - 88.8)	32.1 (27.5 - 36.6)	0.101	0.216	0.469	67.9 (54.2 - 81.6)	47.5 (41.4 - 53.6)	0.0908	0.262	0.7
20	17,18-DiHETE/17(18)-EpETE	Enzymatic ratio	EPA(C22:6n3)	sEH ratio	N/A	N/A	14.9 (10.2 - 19.5)	26.1 (18.3 - 34)	0.0101	0.0285	1.75	82.4 (61.5 - 103)	92.6 (67.3 - 118)	0.521	0.665	1.12
21	Resolvin D1	Fatty acid triol	DHA(C22:6n3)	LOX	OIWTWACQMDFHJG-CCFUIAGSSA-N	44251266	0.111 (0.0556 - 0.165)	0.0829 (0.0496 - 0.116)	0.404	0.591	0.747	1.59 (1.35 - 1.83)	1.93 (1.58 - 2.27)	0.0929	0.262	1.21
22	4-HDoHE	Fatty acid alcohol	DHA(C22:6n3)	LOX	IFRKCNPQVIJFAQ-PQVBWYSWSA-N	14429109	3.71 (2.36 - 5.07)	0.864 (0.41 - 1.32)	8.85e-06	0.000175	0.233	7.68 (6.42 - 8.95)	7.47 (5.95 - 9)	0.789	0.866	0.973
23	17-HDoHE	Fatty acid alcohol	DHA(C22:6n3)	LOX	SWTYBBUBEPPYCX-VIIQGJSXSA-N	6439179	16.5 (12.5 - 20.5)	19.9 (14.4 - 25.5)	0.389	0.58	1.21	13.3 (10.8 - 15.7)	16.7 (14.6 - 18.8)	0.0111	0.0731	1.26
24	14-HDoHE	Fatty acid alcohol	DHA(C22:6n3)	LOX	ZNEBXONKCYFJAF-BGKMTWLOSA-N	11566378	18.8 (12.8 - 24.9)	20.9 (14.7 - 27.1)	0.904	0.965	1.11	30 (22.8 - 37.2)	41 (32.5 - 49.4)	0.0262	0.122	1.37
25	19(20)-EpDPE	Fatty acid epoxide	DHA(C22:6n3)	CYP	OSXOPUBJJDUAOJ-MBYQGORISA-N	11631565	4.28 (3.68 - 4.89)	1.74 (1.24 - 2.24)	5.38e-07	4.25e-05	0.407	2.46 (1.78 - 3.15)	1.73 (0.999 - 2.46)	0.0683	0.235	0.703
26	16(17)-EpDPE	Fatty acid epoxide	DHA(C22:6n3)	CYP	BCTXZWCPBLWCRV-ZYADFMMDSA-N	14392758	0.493 (0.378 - 0.608)	0.496 (0.397 - 0.595)	0.941	0.978	1.01	1.77 (1.48 - 2.07)	1.97 (1.66 - 2.29)	0.314	0.524	1.11
27	19,20-DiHDPE	Fatty acid diol	DHA(C22:6n3)	sEH	FFXKPSNQCPNORO-MBYQGORISA-N	16061148	42.2 (32.2 - 52.2)	18.3 (15.5 - 21.1)	0.331	0.534	0.434	31.6 (27.8 - 35.5)	30 (25.6 - 34.3)	0.066	0.235	0.949
28	19,20-DiHDPE/19(20)-EpDPE	Enzymatic ratio	DHA(C22:6n3)	sEH ratio	N/A	N/A	10.6 (7.27 - 13.8)	11.9 (9.73 - 14.1)	2.87e-06	0.000113	1.12	20.3 (12.2 - 28.5)	39.4 (24.9 - 53.9)	0.494	0.665	1.94
29	9-KODE	Fatty acid ketone	LA(C18:2n6)	LOX	LUZSWWYKKLTDHU-ZJHFMPGASA-N	9839084	7.22 (4.74 - 9.71)	8.51 (6.82 - 10.2)	0.304	0.511	1.18	10.3 (9.31 - 11.3)	9.62 (8.21 - 11)	0.333	0.524	0.934
30	13-KODE	Fatty acid ketone	LA(C18:2n6)	LOX	JHXAZBBVQSRKJR-BSZOFBHHSA-N	6446027	4.69 (2.89 - 6.48)	4.77 (3.19 - 6.34)	0.922	0.971	1.02	7.69 (6.93 - 8.45)	7.65 (6.53 - 8.77)	0.992	0.992	0.995
31	9-HODE	Fatty acid alcohol	LA(C18:2n6)	LOX	NPDSHTNEKLQQIJ-ZJHFMPGASA-N	5282944	50.4 (40.5 - 60.4)	55.7 (47.3 - 64.2)	0.389	0.58	1.11	68.1 (54 - 82.1)	65.5 (54.7 - 76.3)	0.988	0.992	0.962
32	13S-HODE	Fatty acid alcohol	LA(C18:2n6)	LOX	HNICUWMFWZBIFP-IRQZEAMPSA-N	6443013	78.9 (59.8 - 98.1)	83.1 (71.9 - 94.2)	0.501	0.694	1.05	85.3 (74.1 - 96.5)	89.8 (77.5 - 102)	0.549	0.678	1.05
33	9,12,13-TriHOME	Fatty acid triol	LA(C18:2n6)	LOX/Auto oxidation	MDIUMSLCYIJBQC-MVFSOIOZSA-N	9858729	21.3 (8.8 - 33.8)	15.6 (11.7 - 19.4)	0.364	0.564	0.732	8.68 (7.3 - 10.1)	7.53 (6.22 - 8.83)	0.133	0.323	0.868
34	9(10)-EpOME	Fatty acid epoxide	LA(C18:2n6)	CYP	FBUKMFOXMZRGRB-YFHOEESVSA-N	6246154	1.6 (1.07 - 2.13)	2.89 (2.06 - 3.72)	0.0188	0.0495	1.81	3.16 (2.81 - 3.52)	3.11 (2.8 - 3.42)	0.857	0.915	0.984
35	12(13)-EpOME	Fatty acid epoxide	LA(C18:2n6)	CYP	CCPPLLJZDQAOHD-FLIBITNWSA-N	5356421	66 (50 - 82)	66.1 (55.2 - 77)	0.968	0.98	1	56.1 (47.6 - 64.5)	47.3 (34.7 - 59.8)	0.116	0.305	0.843
36	12(13)Ep-9-KODE	Fatty acid epoxide	LA(C18:2n6)	CYP/LOX	RCMABBHQYMBYKV-BUHFOSPRSA-N	5283007	2.34 (1.7 - 2.98)	5.85 (3.95 - 7.75)	0.00145	0.00707	2.5	1.61 (1.29 - 1.93)	1.02 (0.784 - 1.25)	0.0144	0.0813	0.634
37	12_13-DiHOME	Fatty acid diol	LA(C18:2n6)	sEH	CQSLTKIXAJTQGA-FLIBITNWSA-N	10236635	26.4 (22.2 - 30.6)	17.6 (15.4 - 19.8)	0.000568	0.00345	0.667	22.6 (19.8 - 25.4)	16.7 (14.7 - 18.7)	0.673	0.771	0.739
38	9,10-DiHOME	Fatty acid diol	LA(C18:2n6)	sEH	XEBKSQSGNGRGDW-YFHOEESVSA-N	9966640	1.72 (1.39 - 2.06)	1.27 (1.07 - 1.48)	0.0221	0.0546	0.738	3.69 (3.15 - 4.23)	3.3 (2.99 - 3.6)	0.24	0.431	0.894
39	12_13-DiHOME/12(13)-EpOME	Enzymatic ratio	LA(C18:2n6)	sEH ratio	N/A	N/A	0.433 (0.335 - 0.53)	0.267 (0.224 - 0.311)	0.000318	0.00228	0.617	0.43 (0.356 - 0.503)	0.482 (0.355 - 0.609)	0.00183	0.0191	1.12
40	9,10-DiHOME/9(10)-EpOME	Enzymatic ratio	LA(C18:2n6)	sEH ratio	N/A	N/A	1.55 (0.759 - 2.35)	0.589 (0.401 - 0.776)	0.00299	0.0106	0.38	1.16 (1.08 - 1.24)	1.07 (0.998 - 1.15)	0.157	0.354	0.922
41	10-Nitrolinoleate	Nitro-Fatty acid	LA(C18:2n6)	NOS	LELVHAQTWXTCLY-XYWKCAQWSA-N	5282259	0.286 (0.0132 - 0.559)	0.271 (0.0694 - 0.473)	0.839	0.946	0.948	0.14 (0.107 - 0.173)	0.13 (0.0987 - 0.162)	0.58	0.684	0.929
42	PGE1	Prostanoid	DGLA(C20:3n6)	COX	GMVPRGQOIOIIMI-DWKJAMRDSA-N	5280723	0.0374 (0.0195 - 0.0553)	0.0483 (0.0266 - 0.0701)	0.957	0.98	1.29	1.79 (1.48 - 2.1)	3.37 (2.47 - 4.26)	0.00218	0.0191	1.88
43	9-HETE	Fatty acid alcohol	AA(C20:4n6)	Auto oxidation	KATOYYZUTNAWSA-OIZRIKEUSA-N	14123398	4.57 (3.7 - 5.44)	7.51 (5.95 - 9.06)	0.00409	0.0135	1.64	4.13 (3.62 - 4.64)	4.56 (4.05 - 5.06)	0.135	0.323	1.1
44	TXB2	Tthromboid	AA(C20:4n6)	COX	XNRNNGPBEPRNAR-JQBLCGNGSA-N	5283137	2.12 (1.45 - 2.79)	4.03 (2.6 - 5.45)	0.0303	0.0725	1.9	3.03 (2.41 - 3.65)	4.85 (3.82 - 5.87)	0.00265	0.0209	1.6
45	PGF2alpha	Prostanoid	AA(C20:4n6)	COX	PXGPLTODNUVGFL-YNNPMVKQSA-N	5280363	0.425 (0.166 - 0.684)	3.49 (1.71 - 5.28)	4.49e-06	0.000118	8.21	2.95 (2.28 - 3.63)	13.9 (9.14 - 18.7)	1.2e-07	4.74e-06	4.71
46	6-keto-PGF1alpha	Prostanoid	AA(C20:4n6)	COX	KFGOFTHODYBSGM-ZUNNJUQCSA-N	5280888	0.861 (0.396 - 1.33)	4.72 (2.44 - 7)	3.65e-05	0.000481	5.48	3.41 (2.16 - 4.67)	12 (8.33 - 15.6)	7.21e-08	4.74e-06	3.52
47	15-Keto PGE2	Prostanoid	AA(C20:4n6)	COX	YRTJDWROBKPZNV-KMXMBPPJSA-N	5280719	2.93 (1.13 - 4.74)	3.65 (2.61 - 4.69)	0.127	0.264	1.25	2.25 (1.83 - 2.66)	2.93 (2.33 - 3.54)	0.0412	0.155	1.3
48	15-deoxy PGJ2	Prostanoid	AA(C20:4n6)	COX	VHRUMKCAEVRUBK-GODQJPCRSA-N	5311211	0.458 (0.276 - 0.641)	0.561 (0.457 - 0.666)	0.168	0.324	1.22	2.91 (2.52 - 3.31)	3.07 (2.76 - 3.37)	0.748	0.832	1.05
49	PGE2	Prostanoid	AA(C20:4n6)	COX	XEYBRNLFEZDVAW-ARSRFYASSA-N	5280360	0.343 (0.021 - 0.665)	0.999 (-0.0605 - 2.06)	0.445	0.628	2.91	3.62 (2.15 - 5.09)	14.8 (6.61 - 23)	0.00117	0.0154	4.09
50	PGD2	Prostanoid	AA(C20:4n6)	COX	BHMBVRSPMRCCGG-OUTUXVNYSA-N	448457	0.572 (0.112 - 1.03)	0.618 (0.0137 - 1.22)	0.892	0.965	1.08	2.43 (1.91 - 2.96)	12.5 (5.61 - 19.3)	2.68e-05	0.00048	5.14
51	PGF3alpha	Fatty acid triol	AA(C20:4n6)	COX	SAKGBZWJAIABSY-SAMSIYEGSA-N	5280940	1.12 (0.471 - 1.77)	2.86 (1.12 - 4.59)	0.862	0.946	2.55	96.8 (74.8 - 119)	177 (81.4 - 272)	0.575	0.684	1.83
52	11-HETE	Fatty acid alcohol	AA(C20:4n6)	COX	GCZRCCHPLVMMJE-RSPKXIRXSA-N	5312981	6.97 (5.25 - 8.69)	7.32 (6.43 - 8.22)	0.802	0.946	1.05	4.48 (3.89 - 5.07)	6.77 (5.55 - 7.99)	0.00199	0.0191	1.51
53	Lipoxin A4	Fatty acid triol	AA(C20:4n6)	LOX	IXAQOQZEOGMIQS-SSQFXEBMSA-N	5280914	0.892 (0.171 - 1.61)	1.66 (0.442 - 2.87)	0.518	0.706	1.86	2.77 (2 - 3.54)	2.67 (1.8 - 3.54)	0.578	0.684	0.964
54	5-KETE	Fatty acid ketone	AA(C20:4n6)	LOX	MEASLHGILYBXFO-XTDASVJISA-N	5283159	3.81 (1.72 - 5.9)	5.81 (3.65 - 7.98)	0.223	0.4	1.52	2.79 (2.54 - 3.04)	3.34 (2.94 - 3.74)	0.0393	0.155	1.2
55	LTB5	Fatty acid diol	AA(C20:4n6)	LOX	BISQPGCQOHLHQK-HDNPQISLSA-N	5283125	7.74 (3.63 - 11.9)	2.88 (1.55 - 4.21)	0.00308	0.0106	0.372	1.37 (0.816 - 1.92)	1.9 (1.14 - 2.66)	0.304	0.522	1.39
56	LTB4	Fatty acid diol	AA(C20:4n6)	LOX	VNYSSYRCGWBHLG-AMOLWHMGSA-N	5280492	0.0238 (0.0158 - 0.0317)	0.0276 (0.0197 - 0.0354)	0.735	0.907	1.16	1.86 (1.59 - 2.14)	2.1 (1.81 - 2.38)	0.217	0.421	1.13
57	8,15-DiHETE	Fatty acid diol	AA(C20:4n6)	LOX	NNPWRKSGORGTIM-RCDCWWQHSA-N	53480358	0.158 (0.1 - 0.216)	0.163 (0.123 - 0.203)	0.773	0.939	1.03	1.66 (1.45 - 1.86)	1.84 (1.64 - 2.05)	0.227	0.421	1.11
58	6-trans-LTB4	Fatty acid diol	AA(C20:4n6)	LOX	VNYSSYRCGWBHLG-UKNWISKWSA-N	5283128	0.0255 (0.013 - 0.038)	0.0231 (0.0143 - 0.032)	0.983	0.983	0.906	1.62 (1.41 - 1.82)	1.77 (1.57 - 1.96)	0.345	0.524	1.09
59	5-HETE	Fatty acid alcohol	AA(C20:4n6)	LOX	KGIJOOYOSFUGPC-JGKLHWIESA-N	5280733	10.8 (6.33 - 15.3)	18 (13.5 - 22.6)	0.00886	0.0259	1.67	5.31 (4.59 - 6.04)	6.23 (5.32 - 7.15)	0.0971	0.265	1.17
60	8S-HETE	Fatty acid alcohol	AA(C20:4n6)	LOX	NLUNAYAEIJYXRB-VYOQERLCSA-N	5283154	2.59 (1.9 - 3.28)	3.96 (2.94 - 4.99)	0.0439	0.102	1.53	4.52 (3.92 - 5.12)	4.75 (4.21 - 5.28)	0.507	0.665	1.05
61	12S-HETE	Fatty acid alcohol	AA(C20:4n6)	LOX	ZNHVWPKMFKADKW-LQWMCKPYSA-N	5283155	17.7 (8.6 - 26.8)	26.6 (15.9 - 37.4)	0.141	0.286	1.5	14.8 (12 - 17.5)	32.1 (24.2 - 40)	3.04e-05	0.00048	2.17
62	15-HETE	Fatty acid alcohol	AA(C20:4n6)	LOX	JSFATNQSLKRBCI-VAEKSGALSA-N	5280724	14.1 (10.9 - 17.3)	14.1 (11.5 - 16.8)	0.815	0.946	1	12.4 (10.7 - 14.2)	12.6 (11.3 - 13.8)	0.691	0.78	1.02
63	8(9)-EpETrE	Fatty acid epoxide	AA(C20:4n6)	CYP	DBWQSCSXHFNTMO-TYAUOURKSA-N	5283203	1.15 (0.626 - 1.67)	1.95 (1.36 - 2.54)	0.101	0.216	1.7	0.383 (0.276 - 0.491)	0.354 (0.232 - 0.477)	0.336	0.524	0.924
64	11,12-EpETrE	Fatty acid epoxide	AA(C20:4n6)	CYP	DXOYQVHGIODESM-KROJNAHFSA-N	5283204	0.988 (0.727 - 1.25)	1.23 (0.945 - 1.52)	0.185	0.342	1.24	0.269 (0.215 - 0.323)	0.243 (0.164 - 0.323)	0.224	0.421	0.903
65	14,15-EpETrE	Fatty acid epoxide	AA(C20:4n6)	CYP	JBSCUHKPLGKXKH-ILYOTBPNSA-N	5283205	0.523 (0.361 - 0.684)	0.58 (0.353 - 0.807)	0.843	0.946	1.11	2.52 (2.22 - 2.81)	2.62 (2.29 - 2.95)	0.53	0.665	1.04
66	20-HETE	Fatty acid alcohol	AA(C20:4n6)	CYP	NNDIXBJHNLFJJP-DTLRTWKJSA-N	123803	13.9 (7.25 - 20.5)	16.5 (9.23 - 23.9)	0.827	0.946	1.19	28.2 (22.7 - 33.8)	62 (50.4 - 73.7)	2.94e-07	7.74e-06	2.2
67	14,15-DiHETrE	Fatty acid diol	AA(C20:4n6)	sEH	SYAWGTIVOGUZMM-ILYOTBPNSA-N	5283147	114 (82.2 - 146)	62.1 (52.3 - 71.8)	1.4e-05	0.000221	0.545	112 (93.3 - 130)	85.7 (74 - 97.5)	0.0132	0.0802	0.765
68	11,12-DiHETrE	Fatty acid diol	AA(C20:4n6)	sEH	LRPPQRCHCPFBPE-KROJNAHFSA-N	5283146	6.34 (3.92 - 8.75)	3.66 (3.06 - 4.26)	0.00215	0.00849	0.577	8.56 (7.11 - 10)	7.48 (6.46 - 8.49)	0.224	0.421	0.874
69	8,9-DiHETrE	Fatty acid diol	AA(C20:4n6)	sEH	DCJBINATHQHPKO-TYAUOURKSA-N	5283144	28 (16.9 - 39.1)	20.2 (17 - 23.4)	0.0197	0.0502	0.721	30.2 (23.9 - 36.6)	27.2 (22.5 - 32)	0.452	0.633	0.901
70	5,6-DiHETrE	Fatty acid diol	AA(C20:4n6)	sEH	GFNYAPAJUNPMGH-QNEBEIHSSA-N	5283142	14.5 (8.46 - 20.5)	17 (13.9 - 20.1)	0.228	0.4	1.17	13.7 (11 - 16.4)	14.4 (11.9 - 16.9)	0.597	0.694	1.05
71	14,15-DiHETrE/14,15-EpETrE	Enzymatic ratio	AA(C20:4n6)	sEH ratio	N/A	N/A	304 (166 - 443)	192 (116 - 268)	0.0003	0.00228	0.632	44.4 (36.4 - 52.5)	34.9 (29.1 - 40.7)	0.0292	0.128	0.786
72	11,12-DiHETrE/11,12-EpETrE	Enzymatic ratio	AA(C20:4n6)	sEH ratio	N/A	N/A	7.05 (4.52 - 9.57)	3.58 (2.67 - 4.5)	0.0069	0.0218	0.508	39.3 (27.9 - 50.7)	53.7 (35.8 - 71.5)	0.19	0.395	1.37
73	8,9-DiHETrE/8(9)-EpETrE	Enzymatic ratio	AA(C20:4n6)	sEH ratio	N/A	N/A	39.6 (18.3 - 60.8)	18.2 (8.91 - 27.5)	0.186	0.342	0.46	112 (76.4 - 147)	158 (77.3 - 239)	0.523	0.665	1.41
74	15-KETE	Fatty acid ketone	AA(C20:4n6)	ADH	YGJTUEISKATQSM-USWFWKISSA-N	5280701	0.882 (0.537 - 1.23)	1.61 (1.05 - 2.17)	0.0901	0.203	1.83	2.26 (1.75 - 2.77)	2.69 (2.22 - 3.16)	0.171	0.365	1.19
75	9,10-EpO	Fatty acid epoxide	OA(C18:1n9)	CYP	IMYZYCNQZDBZBQ-UHFFFAOYSA-N	15868	20.9 (12.8 - 29)	26.3 (19.2 - 33.4)	0.000549	0.00345	1.26	5.54 (4.88 - 6.19)	5.39 (4.82 - 5.95)	0.0235	0.116	0.973
76	9,10-e-DiHO	Fatty acid diol	OA(C18:1n9)	sEH	VACHUYIREGFMSP-SJORKVTESA-N	441460	48.7 (41.3 - 56.2)	30.6 (25.9 - 35.2)	9.83e-05	0.000863	0.628	27.9 (24.1 - 31.7)	22.5 (20 - 25)	0.0409	0.155	0.806
77	9,10-e-DiHO/9,10-EpO	Enzymatic ratio	OA(C18:1n9)	sEH ratio	N/A	N/A	3.01 (2.03 - 3.99)	1.44 (1.08 - 1.79)	0.293	0.503	0.478	5.22 (4.49 - 5.96)	4.25 (3.85 - 4.65)	0.888	0.923	0.814
78	10-Nitrooleate	Nitro-Fatty acid	OA(C18:1n9)	NOS	WRADPCFZZWXOTI-BMRADRMJSA-N	24836820	0.0885 (0.0201 - 0.157)	0.0696 (0.0524 - 0.0868)	0.576	0.771	0.786	1.8 (1.57 - 2.03)	1.93 (1.74 - 2.12)	0.45	0.633	1.07
79	9-Nitrooleate	Nitro-Fatty acid	OA(C18:1n9)	NOS	CQOAKBVRRVHWKV-SAPNQHFASA-N	11645581	1.65 (0.136 - 3.16)	1.86 (0.708 - 3.01)	0.597	0.786	1.13	1.92 (1.62 - 2.23)	2.05 (1.82 - 2.28)	0.337	0.524	1.07

## Sheet: Table S3
Table S3. Spearman's rank correlations analysis between LOX metabolites and marker of oxidative stress, 9-HETE. Correlation analysis between 9-HETE and alcohols and ketones derived from 5, 12 and 15 LOX in tx-j and Atp7b-/-B6 mice. Details are shown for correlation coefficient and p-values; Values are rounded to 3 significant figures.
No.	Lipid	tx-j			Atp7b–/– B6
		r	p-value	FDR p-value	r	p-value	FDR p-value
1	TXB2	0.53	0.00258	0.0117	0.589	1.04e-05	3.42e-05
2	Tx-j vs. C3H	0.0702	0.712	0.789	0.659	3.48e-07	1.58e-06
3	PGF3alpha	0.163	0.391	0.543	0.0161	0.913	0.919
4	PGF2alpha	0.583	0.000715	0.00725	0.44	0.00177	0.00364
5	PGE3	0.037	0.846	0.885	0.69	5.78e-08	3.78e-07
6	PGE2	0.319	0.0853	0.163	0.486	0.000461	0.00111
7	PGE1	0.328	0.0769	0.154	0.571	2.26e-05	7.13e-05
8	PGD2	0.039	0.838	0.885	0.406	0.00417	0.0076
9	MWAT	-0.402	0.0278	0.0696	-0.0775	0.6	0.684
10	LWt	-0.534	0.00238	0.0115	0.0588	0.691	0.766
11	LTB5	-0.0704	0.712	0.789	0.345	0.0163	0.0243
12	LTB4	0.385	0.0355	0.0856	0.715	1.11e-08	9.13e-08
13	Lipoxin A4	0.252	0.178	0.287	0.368	0.00998	0.0154
14	BWt	-0.46	0.0105	0.0332	-0.0352	0.812	0.877
15	Alpha-9(10)-EpODE	-0.0353	0.853	0.885	0.261	0.073	0.0998
16	9(10)-EpOME	0.412	0.0237	0.0647	0.686	7.36e-08	4.31e-07
17	9,12,13-TriHOME	0.0926	0.627	0.735	0.399	0.00501	0.00874
18	9,10...ME/9(10)-EpOME	-0.0965	0.612	0.735	0.198	0.177	0.223
19	9,10...DE/9(10)-EpODE	-0.0552	0.772	0.833	0.018	0.903	0.919
20	9,10...-DiHO/9,10-EpO	-0.557	0.00137	0.00939	0.0166	0.911	0.919
21	9,10-EpO	0.575	0.000884	0.00725	0.441	0.0017	0.00357
22	9,10-e-DiHO	-0.0794	0.677	0.782	0.411	0.00371	0.00691
23	9,10-DiHOME	0.1	0.598	0.731	0.637	1.1e-06	4.76e-06
24	9,10-DiHODE	-0.0644	0.735	0.804	0.625	2.09e-06	7.78e-06
25	9-Nitrooleate	0.226	0.231	0.357	0.683	8.68e-08	4.45e-07
26	9-KODE	0.504	0.00454	0.0177	0.542	7.03e-05	0.000192
27	9-HOTE	0.453	0.0119	0.036	0.454	0.00119	0.00257
28	9-HODE	0.497	0.00518	0.0185	0.769	1.8e-10	3.68e-09
29	9-HEPE	0.838	7.35e-09	1.26e-07	0.397	0.00519	0.00879
30	8S-HETE	0.855	1.87e-09	7.65e-08	0.826	4.7e-13	1.93e-11
31	8(9)-EpETrE	0.298	0.11	0.192	-0.0154	0.917	0.919
32	8,9-DiHETrE	0.403	0.0274	0.0696	0.396	0.0053	0.00879
33	8,9-...rE/8(9)-EpETrE	-0.106	0.578	0.729	0.163	0.268	0.329
34	8,15-DiHETE	0.548	0.00171	0.0104	0.78	6.45e-11	1.76e-09
35	6-trans-LTB4	0.299	0.108	0.192	0.744	1.32e-09	1.81e-08
36	6-keto-PGF1alpha	0.534	0.00235	0.0115	0.414	0.00345	0.00674
37	5S-HEPE	0.841	5.93e-09	1.26e-07	0.619	2.78e-06	9.89e-06
38	5,6-DiHETrE	0.576	0.000855	0.00725	0.459	0.00102	0.00227
39	5-KETE	0.561	0.00127	0.00939	0.66	3.35e-07	1.58e-06
40	5-HETE	0.838	7.66e-09	1.26e-07	0.737	2.4e-09	2.81e-08
41	4-HDoHE	-0.0197	0.918	0.918	0.634	1.28e-06	5.26e-06
42	20-HETE	0.356	0.0534	0.122	0.478	0.000582	0.00133
43	19(20)-EpDPE	-0.165	0.382	0.541	-0.0908	0.54	0.632
44	19,20-DiHDPE	-0.0199	0.917	0.918	0.69	5.82e-08	3.78e-07
45	19,2...E/19(20)-EpDPE	0.133	0.484	0.651	0.239	0.101	0.132
46	17(18)-EpETE	-0.336	0.0691	0.145	0.0957	0.518	0.615
47	17,18-DiHETE	0.208	0.27	0.41	0.629	1.68e-06	6.57e-06
48	17,1...E/17(18)-EpETE	0.505	0.00445	0.0177	0.105	0.476	0.573
49	17-HDoHE	0.676	4.08e-05	0.000558	0.689	5.99e-08	3.78e-07
50	16(17)-EpDPE	-0.0922	0.628	0.735	0.334	0.0203	0.0298
51	15,16-EpODE	-0.401	0.028	0.0696	0.0633	0.669	0.752
52	15,16-DiHODE	0.334	0.0709	0.145	0.546	5.87e-05	0.000166
53	15,1...DE/15,16-EpODE	0.442	0.0145	0.041	0.315	0.0294	0.0415
54	15-Keto PGE2	0.293	0.116	0.198	0.722	6.8e-09	6.19e-08
55	15-KETE	0.451	0.0123	0.0361	-0.0157	0.916	0.919
56	15-HETE	0.499	0.00502	0.0185	0.684	8.29e-08	4.45e-07
57	15-deoxy PGJ2	0.305	0.101	0.188	0.566	2.73e-05	8.3e-05
58	14(15)-EpETE	0.117	0.538	0.711	0.245	0.0928	0.125
59	14,15-EpETrE	0.299	0.108	0.192	0.396	0.00536	0.00879
60	14,15-DiHETrE	0.109	0.566	0.729	0.437	0.00192	0.00383
61	14,15-DiHETE	-0.0321	0.866	0.888	0.361	0.0118	0.0179
62	14,1...E/14,15-EpETrE	-0.243	0.196	0.309	0.0552	0.709	0.776
63	14-HDoHE	0.35	0.058	0.129	0.528	0.000113	0.0003
64	13S-HODE	0.544	0.0019	0.0104	0.754	5.93e-10	9.72e-09
65	13-KODE	0.271	0.148	0.247	0.521	0.000148	0.000379
66	13-HOTE	0.546	0.00182	0.0104	0.401	0.00479	0.00853
67	12S-HETE	0.601	0.000441	0.00517	0.479	0.000574	0.00133
68	12S-HEPE	0.489	0.00611	0.0209	0.38	0.00764	0.0121
69	12(13)Ep-9-KODE	0.376	0.0403	0.0944	-0.412	0.00358	0.00682
70	12(13)-EpOME	0.337	0.069	0.145	0.0783	0.597	0.684
71	12,13-DiHODE	-0.175	0.355	0.519	0.493	0.000368	0.000913
72	12,1...E/12(13)-EpODE	-0.103	0.586	0.729	0.316	0.0284	0.0409
73	12_13-DiHOME	0.106	0.577	0.729	0.556	4.14e-05	0.000121
74	12_1...E/12(13)-EpOME	-0.267	0.153	0.251	0.294	0.0423	0.0589
75	11(12)-EpETE	-0.154	0.417	0.57	0.241	0.0986	0.13
76	11,12-EpETrE	0.483	0.00689	0.0226	0.0151	0.919	0.919
77	11,12-DiHETrE	0.171	0.366	0.526	0.381	0.00754	0.0121
78	11,1...E/11,12-EpETrE	-0.187	0.321	0.479	0.163	0.269	0.329
79	11-HETE	0.52	0.0032	0.0138	0.612	3.89e-06	1.33e-05
80	10-Nitrooleate	0.072	0.705	0.789	0.734	2.93e-09	3.01e-08
81	10-Nitrolinoleate	0.32	0.0848	0.163	0.231	0.114	0.146

## Sheet: Table S4
Table S4. Hepatic RNA-seq data of 16-week-old tx-j vs. C3H and Atp7b-/-B6 vs. WT mice. Details are shown for raw and FDR-adjusted p-values; means; fold change (FC); t-test p-values. Values are rounded to 3 significant figures. Atp7b-/-B6, The Atp7b global knockout on a C57Bl/6 background; C3H, C3HeB/FeJ control mice; tx-j, The toxic milk mice from The Jackson Laboratory; WT, Atp7b+/+ controls.
No.	Gene_ID	Gene_Name	Gene_biotype	Gene_description	tx-j vs. C3H					Atp7b–/– B6 vs. WT
					Mean		t-test			Mean		t-test
					C3H	Tx-j	raw p-value	FDR-adjusted	FC	WT	Atp7b–/– B6	raw p-value	FDR-adjusted	FC
1	ENSMUSG00000000320	Alox12	protein_coding	arachidonate 12-lipoxygenase [Source:MGI Symbol;Acc:MGI:87998]	32.6 (37.3-30.1)	20.5 (29.6-12.4)	0.00236	0.00567	1.59	16.4 (23.6-12.2)	11.9 (18.6-3.64)	0.141	0.203	1.38
2	ENSMUSG00000018924	Alox15	protein_coding	arachidonate 15-lipoxygenase [Source:MGI Symbol;Acc:MGI:87997]	4.43 (7.26-0.829)	6.55 (28.9-0)	0.418	0.47	0.67	4.11 (9.62-0)	4.11 (10.9-0)	0.491	0.559	0.988
3	ENSMUSG00000025701	Alox5	protein_coding	arachidonate 5-lipoxygenase [Source:MGI Symbol;Acc:MGI:87999]	18 (36.6-4.84)	3.03 (4.95-0)	0.00444	0.0091	5.8	6.01 (10.4-2.62)	0.854 (2.7-0)	0.00148	0.00486	5.35
4	ENSMUSG00000032315	Cyp1a1	protein_coding	cytochrome P450, family 1, subfamily a, polypeptide 1 [Source:MGI Symbol;Acc:MGI:88588]	59 (103-25.8)	15.9 (21-2.41)	0.00502	0.0101	3.71	94.1 (264-23)	15.3 (23.8-4.85)	0.00274	0.00748	6.15
5	ENSMUSG00000032310	Cyp1a2	protein_coding	cytochrome P450, family 1, subfamily a, polypeptide 2 [Source:MGI Symbol;Acc:MGI:88589]	6360 (8570-3240)	15400 (21700-9330)	0.00133	0.00365	0.414	7990 (12000-5130)	21900 (36000-12100)	0.000859	0.0032	0.364
6	ENSMUSG00000024087	Cyp1b1	protein_coding	cytochrome P450, family 1, subfamily b, polypeptide 1 [Source:MGI Symbol;Acc:MGI:88590]	17.9 (28-8.06)	10.4 (27-3.62)	0.078	0.114	1.73	24 (38.9-6.01)	5.15 (10-1.52)	0.00446	0.0108	4.66
7	ENSMUSG00000025197	Cyp2c23	protein_coding	cytochrome P450, family 2, subfamily c, polypeptide 23 [Source:MGI Symbol;Acc:MGI:1888897]	357 (461-276)	544 (610-468)	0.00121	0.00341	0.657	2170 (3200-1460)	10200 (12400-8310)	6.89e-07	2.56e-05	0.213
8	ENSMUSG00000003053	Cyp2c29	protein_coding	cytochrome P450, family 2, subfamily c, polypeptide 29 [Source:MGI Symbol;Acc:MGI:103238]	2990 (6400-1210)	43200 (58000-33800)	3.61e-06	2.11e-05	0.0692	5180 (6750-1820)	36500 (40800-28000)	2.13e-06	4.37e-05	0.142
9	ENSMUSG00000042248	Cyp2c37	protein_coding	cytochrome P450, family 2. subfamily c, polypeptide 37 [Source:MGI Symbol;Acc:MGI:1306806]	635 (1240-150)	7720 (11300-5750)	1.03e-05	4.7e-05	0.0823	1220 (2370-301)	18100 (31300-7900)	3.98e-05	0.000218	0.0675
10	ENSMUSG00000032808	Cyp2c38	protein_coding	cytochrome P450, family 2, subfamily c, polypeptide 38 [Source:MGI Symbol;Acc:MGI:1306819]	86.9 (177-23.4)	1360 (3020-103)	0.0162	0.0283	0.0638	273 (576-71.8)	1390 (2730-420)	0.0055	0.0125	0.196
11	ENSMUSG00000025003	Cyp2c39	protein_coding	cytochrome P450, family 2, subfamily c, polypeptide 39 [Source:MGI Symbol;Acc:MGI:1306818]	1230 (2090-425)	3420 (7930-100)	0.945	0.945	0.361	274 (433-112)	72.3 (188-12.2)	0.0108	0.0221	3.79
12	ENSMUSG00000025004	Cyp2c40	protein_coding	cytochrome P450, family 2, subfamily c, polypeptide 40 [Source:MGI Symbol;Acc:MGI:1306815]	764 (1900-16.6)	6040 (13400-19.3)	0.557	0.601	0.126	831 (1910-42.1)	4360 (11400-142)	0.221	0.283	0.191
13	ENSMUSG00000054827	Cyp2c50	protein_coding	cytochrome P450, family 2, subfamily c, polypeptide 50 [Source:MGI Symbol;Acc:MGI:2147497]	2360 (3590-1840)	9860 (11400-8640)	9.23e-08	9.46e-07	0.239	5230 (7940-3320)	22300 (29700-13400)	3.43e-05	0.000213	0.235
14	ENSMUSG00000067225	Cyp2c54	protein_coding	cytochrome P450, family 2, subfamily c, polypeptide 54 [Source:MGI Symbol;Acc:MGI:3642960]	544 (828-316)	7050 (8490-6050)	9.6e-09	2.06e-07	0.0771	537 (977-184)	9230 (14100-3880)	8.37e-06	8.58e-05	0.0582
15	ENSMUSG00000025002	Cyp2c55	protein_coding	cytochrome P450, family 2, subfamily c, polypeptide 55 [Source:MGI Symbol;Acc:MGI:1919332]	843 (1010-638)	496 (931-139)	0.0338	0.0533	1.7	1200 (1330-1110)	336 (503-134)	8.96e-05	0.000432	3.59
16	ENSMUSG00000067231	Cyp2c65	protein_coding	cytochrome P450, family 2, subfamily c, polypeptide 65 [Source:MGI Symbol;Acc:MGI:1919553]	141 (273-38.1)	1.23 (2.77-0)	8.99e-06	4.33e-05	103	157 (243-90.1)	0.999 (4.57-0)	9.36e-07	2.56e-05	132
17	ENSMUSG00000067229	Cyp2c66	protein_coding	cytochrome P450, family 2, subfamily c, polypeptide 66 [Source:MGI Symbol;Acc:MGI:1917138]	0.734 (2.93-0)	0.445 (1.38-0)	0.799	0.809	1.47	0.216 (1.3-0)	0 (0-0)	0.341	0.414	1.67
18	ENSMUSG00000062624	Cyp2c67	protein_coding	cytochrome P450, family 2, subfamily c, polypeptide 67 [Source:MGI Symbol;Acc:MGI:3612288]	8580 (9630-7090)	9310 (18500-2090)	0.574	0.611	0.922	6300 (8310-4540)	4220 (5920-2230)	0.0325	0.0606	1.5
19	ENSMUSG00000074882	Cyp2c68	protein_coding	cytochrome P450, family 2, subfamily c, polypeptide 68 [Source:MGI Symbol;Acc:MGI:3612287]	1360 (1810-885)	3650 (5820-1750)	0.00236	0.00567	0.373	2580 (3560-1820)	7980 (12700-3750)	0.0016	0.00506	0.323
20	ENSMUSG00000092008	Cyp2c69	protein_coding	cytochrome P450, family 2, subfamily c, polypeptide 69 [Source:MGI Symbol;Acc:MGI:3721049]	11.8 (26.5-0)	1740 (4800-0)	0.24	0.307	0.00684	76.3 (271-5.01)	9540 (25400-42.6)	0.0428	0.078	0.00801
21	ENSMUSG00000060613	Cyp2c70	protein_coding	cytochrome P450, family 2, subfamily c, polypeptide 70 [Source:MGI Symbol;Acc:MGI:2385878]	6280 (6950-5420)	20300 (23500-17700)	3.61e-09	1.48e-07	0.309	9750 (13000-7860)	13100 (18800-8580)	0.109	0.166	0.742
22	ENSMUSG00000025479	Cyp2e1	protein_coding	cytochrome P450, family 2, subfamily e, polypeptide 1 [Source:MGI Symbol;Acc:MGI:88607]	37200 (45900-28200)	88900 (117000-55900)	0.000138	0.000434	0.419	40000 (51700-33600)	143000 (200000-62800)	4.72e-05	0.000242	0.28
23	ENSMUSG00000052520	Cyp2j5	protein_coding	cytochrome P450, family 2, subfamily j, polypeptide 5 [Source:MGI Symbol;Acc:MGI:1270149]	4550 (6880-3840)	13700 (15100-12200)	3.05e-07	2.27e-06	0.332	4080 (6080-2680)	11400 (13000-10100)	1.08e-05	9.73e-05	0.358
24	ENSMUSG00000052914	Cyp2j6	protein_coding	cytochrome P450, family 2, subfamily j, polypeptide 6 [Source:MGI Symbol;Acc:MGI:1270148]	1730 (1880-1590)	1600 (2000-1160)	0.344	0.415	1.08	1890 (2060-1690)	1570 (2310-992)	0.135	0.198	1.21
25	ENSMUSG00000082932	Cyp2j8	protein_coding	cytochrome P450, family 2, subfamily j, polypeptide 8 [Source:MGI Symbol;Acc:MGI:2449817]	3.76 (8.06-0.778)	0.445 (1.38-0)	0.00239	0.00567	6.85	1.22 (5.43-0)	2.76 (7.15-0)	0.383	0.448	0.46
26	ENSMUSG00000015224	Cyp2j9	protein_coding	cytochrome P450, family 2, subfamily j, polypeptide 9 [Source:MGI Symbol;Acc:MGI:1921769]	121 (207-73.8)	131 (197-78.3)	0.657	0.673	0.928	55.5 (67.1-42.6)	81.6 (123-55.9)	0.0652	0.111	0.68
27	ENSMUSG00000030670	Cyp2r1	protein_coding	cytochrome P450, family 2, subfamily r, polypeptide 1 [Source:MGI Symbol;Acc:MGI:2449771]	284 (410-225)	180 (210-141)	0.00387	0.00813	1.58	323 (367-282)	338 (464-198)	0.971	0.971	0.955
28	ENSMUSG00000040703	Cyp2s1	protein_coding	cytochrome P450, family 2, subfamily s, polypeptide 1 [Source:MGI Symbol;Acc:MGI:1921384]	467 (893-234)	13.4 (19.8-3.86)	5.91e-07	4.04e-06	34.7	303 (475-180)	12.7 (26.1-2.86)	8.31e-06	8.58e-05	23.9
29	ENSMUSG00000027983	Cyp2u1	protein_coding	cytochrome P450, family 2, subfamily u, polypeptide 1 [Source:MGI Symbol;Acc:MGI:1918769]	1240 (1470-1030)	553 (1080-162)	0.012	0.0219	2.24	1130 (1450-799)	737 (1330-170)	0.0915	0.144	1.54
30	ENSMUSG00000029541	Cyp2w1	protein_coding	cytochrome P450, family 2, subfamily w, polypeptide 1 [Source:MGI Symbol;Acc:MGI:3616076]	0.736 (3.68-0)	0 (0-0)	0.171	0.23	6.35	0.399 (1.75-0)	0 (0-0)	0.16	0.215	3.75
31	ENSMUSG00000066072	Cyp4a10	protein_coding	cytochrome P450, family 4, subfamily a, polypeptide 10 [Source:MGI Symbol;Acc:MGI:88611]	1340 (2710-330)	2280 (7500-56.6)	0.583	0.613	0.585	4590 (6420-2370)	11300 (23500-3800)	0.048	0.0838	0.406
32	ENSMUSG00000066071	Cyp4a12a	protein_coding	cytochrome P450, family 4, subfamily a, polypeptide 12a [Source:MGI Symbol;Acc:MGI:88612]	4100 (5230-2580)	6040 (12300-27.2)	0.222	0.294	0.679	2890 (5650-1160)	7070 (18400-6.06)	0.374	0.444	0.409
33	ENSMUSG00000078597	Cyp4a12b	protein_coding	cytochrome P450, family 4, subfamily a, polypeptide 12B [Source:MGI Symbol;Acc:MGI:3611747]	1340 (1980-305)	181 (407-0)	0.0156	0.0279	7.39	2010 (3350-1140)	2600 (6730-2.7)	0.152	0.208	0.771
34	ENSMUSG00000028715	Cyp4a14	protein_coding	cytochrome P450, family 4, subfamily a, polypeptide 14 [Source:MGI Symbol;Acc:MGI:1096550]	124 (235-62.1)	595 (1730-10.3)	0.528	0.578	0.208	2490 (5910-580)	19200 (45800-2220)	0.0106	0.0221	0.13
35	ENSMUSG00000028712	Cyp4a31	protein_coding	cytochrome P450, family 4, subfamily a, polypeptide 31 [Source:MGI Symbol;Acc:MGI:3028580]	99.4 (208-22.8)	16.5 (26.5-10.1)	0.00256	0.00567	6.03	1010 (1420-545)	167 (232-94.4)	1.3e-05	9.73e-05	6.05
36	ENSMUSG00000063929	Cyp4a32	protein_coding	cytochrome P450, family 4, subfamily a, polypeptide 32 [Source:MGI Symbol;Acc:MGI:3717148]	550 (675-316)	803 (1400-406)	0.141	0.193	0.685	337 (433-276)	500 (1150-228)	0.343	0.414	0.675
37	ENSMUSG00000028713	Cyp4b1	protein_coding	cytochrome P450, family 4, subfamily b, polypeptide 1 [Source:MGI Symbol;Acc:MGI:103225]	210 (239-169)	305 (358-273)	0.000171	0.00052	0.688	34.1 (50.1-17.5)	156 (239-108)	2.06e-05	0.000141	0.218
38	ENSMUSG00000024055	Cyp4f13	protein_coding	cytochrome P450, family 4, subfamily f, polypeptide 13 [Source:MGI Symbol;Acc:MGI:2158641]	950 (1040-873)	1340 (1510-1150)	4.9e-05	0.000167	0.707	1150 (1480-784)	2220 (3090-1570)	0.000729	0.00285	0.518
39	ENSMUSG00000024292	Cyp4f14	protein_coding	cytochrome P450, family 4, subfamily f, polypeptide 14 [Source:MGI Symbol;Acc:MGI:1927669]	5450 (6200-4720)	8600 (9740-7540)	8.42e-06	4.31e-05	0.634	5280 (6800-3230)	7560 (8650-6250)	0.0125	0.0251	0.698
40	ENSMUSG00000073424	Cyp4f15	protein_coding	cytochrome P450, family 4, subfamily f, polypeptide 15 [Source:MGI Symbol;Acc:MGI:2146921]	3410 (3840-3050)	3260 (3470-2910)	0.357	0.424	1.05	3240 (4540-1980)	4530 (6330-3540)	0.0472	0.0838	0.714
41	ENSMUSG00000048440	Cyp4f16	protein_coding	cytochrome P450, family 4, subfamily f, polypeptide 16 [Source:MGI Symbol;Acc:MGI:1917351]	426 (464-397)	113 (162-64.3)	1.41e-05	6.09e-05	3.76	408 (452-349)	73.3 (165-27.3)	3.64e-05	0.000213	5.57
42	ENSMUSG00000091586	Cyp4f17	protein_coding	cytochrome P450, family 4, subfamily f, polypeptide 17 [Source:MGI Symbol;Acc:MGI:3646233]	401 (457-300)	301 (398-235)	0.0289	0.0464	1.33	364 (453-304)	365 (479-262)	0.949	0.96	0.995
43	ENSMUSG00000003484	Cyp4f18	protein_coding	cytochrome P450, family 4, subfamily f, polypeptide 18 [Source:MGI Symbol;Acc:MGI:1919304]	6.18 (9.12-0.806)	2.89 (7.43-0)	0.11	0.156	2.23	29.7 (44.7-7.01)	6.66 (12.6-1.24)	0.00822	0.0177	4.46
44	ENSMUSG00000062464	Cyp4f37	protein_coding	cytochrome P450, family 4, subfamily f, polypeptide 37 [Source:MGI Symbol;Acc:MGI:3780112]	3 (5.17-1.66)	0 (0-0)	1.27e-08	2.06e-07	19.7	3.07 (6.99-0)	0.238 (1.43-0)	0.0135	0.0264	8.49
45	ENSMUSG00000061126	Cyp4f39	protein_coding	cytochrome P450, family 4, subfamily f, polypeptide 39 [Source:MGI Symbol;Acc:MGI:2445210]	28.9 (34-21.8)	6.87 (11.1-3.71)	8.26e-06	4.31e-05	4.21	30.6 (41.4-17.5)	29.9 (51.5-21.6)	0.899	0.921	1.02
46	ENSMUSG00000090700	Cyp4f40	protein_coding	cytochrome P450, family 4, subfamily f, polypeptide 40 [Source:MGI Symbol;Acc:MGI:3645508]	3.96 (6.84-2.49)	0 (0-0)	1.09e-09	8.97e-08	22.7	1.26 (2.41-0)	0 (0-0)	0.00108	0.00386	7.38
47	ENSMUSG00000079057	Cyp4v3	protein_coding	cytochrome P450, family 4, subfamily v, polypeptide 3 [Source:MGI Symbol;Acc:MGI:2142763]	11000 (12700-8850)	10100 (15200-5140)	0.404	0.46	1.09	9120 (11300-6830)	8660 (13700-5240)	0.57	0.64	1.05
48	ENSMUSG00000047155	Cyp4x1	protein_coding	cytochrome P450, family 4, subfamily x, polypeptide 1 [Source:MGI Symbol;Acc:MGI:1932403]	0.54 (1.66-0)	0 (0-0)	0.0544	0.0811	4.98	0.424 (1.94-0)	0 (0-0)	0.164	0.217	4.18
49	ENSMUSG00000038776	Ephx1	protein_coding	epoxide hydrolase 1, microsomal [Source:MGI Symbol;Acc:MGI:95405]	16700 (17500-14700)	6270 (8560-4310)	1.84e-05	7.54e-05	2.66	20000 (24500-16500)	14900 (17900-10400)	0.0157	0.0299	1.34
50	ENSMUSG00000022040	Ephx2	protein_coding	epoxide hydrolase 2, cytoplasmic [Source:MGI Symbol;Acc:MGI:99500]	8190 (8960-6650)	12800 (16600-8280)	0.0177	0.0303	0.641	9410 (12800-6330)	17000 (24300-10600)	0.00427	0.0108	0.553
51	ENSMUSG00000037577	Ephx3	protein_coding	epoxide hydrolase 3 [Source:MGI Symbol;Acc:MGI:1919182]	2.89 (5.88-1.48)	1.99 (3.03-0)	0.28	0.353	1.42	1.68 (6.9-0)	1.37 (4.57-0)	0.78	0.81	1.18
52	ENSMUSG00000033805	Ephx4	protein_coding	epoxide hydrolase 4 [Source:MGI Symbol;Acc:MGI:2686228]	5.63 (8.09-3.32)	0.375 (1.24-0)	4.67e-05	0.000167	11.1	8.17 (11-5.18)	1.23 (4.76-0)	0.00129	0.00441	6.12
53	ENSMUSG00000063856	Gpx1	protein_coding	glutathione peroxidase 1 [Source:MGI Symbol;Acc:MGI:104887]	22700 (25000-19900)	41200 (47800-37600)	2.83e-07	2.27e-06	0.551	3250 (5740-2600)	8910 (11700-5780)	0.000188	0.000858	0.365
54	ENSMUSG00000042808	Gpx2	protein_coding	glutathione peroxidase 2 [Source:MGI Symbol;Acc:MGI:106609]	36.2 (107-6.84)	0 (0-0)	1.05e-06	6.62e-06	149	201 (393-36.1)	0.979 (2.86-0)	3.36e-06	5.5e-05	183
55	ENSMUSG00000018339	Gpx3	protein_coding	glutathione peroxidase 3 [Source:MGI Symbol;Acc:MGI:105102]	116 (152-83.9)	81.2 (95.3-66.8)	0.011	0.0205	1.43	596 (1040-178)	91.8 (124-47.7)	0.000278	0.0012	6.49
56	ENSMUSG00000075706	Gpx4	protein_coding	glutathione peroxidase 4 [Source:MGI Symbol;Acc:MGI:104767]	3770 (4230-3390)	3520 (3820-3290)	0.113	0.157	1.07	6000 (7740-5180)	8200 (11600-5470)	0.068	0.114	0.732
57	ENSMUSG00000004344	Gpx5	protein_coding	glutathione peroxidase 5 [Source:MGI Symbol;Acc:MGI:104886]	2.05 (2.95-0)	0.996 (2.48-0)	0.227	0.296	1.96	0.849 (2.28-0)	0.799 (3.6-0)	0.716	0.753	1.02
58	ENSMUSG00000004341	Gpx6	protein_coding	glutathione peroxidase 6 [Source:MGI Symbol;Acc:MGI:1922762]	21.9 (29.4-14.1)	5.36 (8.08-2.57)	2.53e-05	9.43e-05	4.1	107 (312-31.1)	24 (46.4-14.9)	0.00494	0.0116	4.46
59	ENSMUSG00000028597	Gpx7	protein_coding	glutathione peroxidase 7 [Source:MGI Symbol;Acc:MGI:1914555]	82.7 (113-43.5)	38.7 (68.1-28.3)	0.00268	0.00577	2.14	131 (161-93.1)	59.7 (104-30.4)	0.00394	0.0104	2.19
60	ENSMUSG00000021760	Gpx8	protein_coding	glutathione peroxidase 8 (putative) [Source:MGI Symbol;Acc:MGI:1916840]	8.88 (13.3-3.32)	9.41 (13.3-6.19)	0.594	0.616	0.943	15.4 (25.3-10)	12.5 (21.4-3.72)	0.301	0.374	1.24
61	ENSMUSG00000016529	Il10	protein_coding	interleukin 10 [Source:MGI Symbol;Acc:MGI:96537]	1.62 (4.67-0)	0.651 (1.38-0)	0.384	0.443	2.26	0.331 (1-0)	0.895 (3.57-0)	0.639	0.699	0.45
62	ENSMUSG00000039217	Il18	protein_coding	interleukin 18 [Source:MGI Symbol;Acc:MGI:107936]	84.5 (102-63)	109 (140-84.4)	0.0287	0.0464	0.774	111 (135-71.2)	191 (262-131)	0.00238	0.00698	0.58
63	ENSMUSG00000027399	Il1a	protein_coding	interleukin 1 alpha [Source:MGI Symbol;Acc:MGI:96542]	56.5 (80.9-44.4)	33.9 (43.3-19.3)	0.00745	0.0145	1.67	29.3 (39.8-21)	26.1 (45.7-11.4)	0.438	0.506	1.12
64	ENSMUSG00000027398	Il1b	protein_coding	interleukin 1 beta [Source:MGI Symbol;Acc:MGI:96543]	40.5 (58.8-19.9)	15.2 (26-3.86)	0.00902	0.0172	2.66	50.9 (103-28.9)	31.1 (74.6-20)	0.0798	0.128	1.63
65	ENSMUSG00000000869	Il4	protein_coding	interleukin 4 [Source:MGI Symbol;Acc:MGI:96556]	6.64 (14.9-1.95)	2.21 (3.03-1.24)	0.0206	0.0344	3.01	11.1 (13-6.48)	4.78 (8.11-1.52)	0.00442	0.0108	2.32
66	ENSMUSG00000025746	Il6	protein_coding	interleukin 6 [Source:MGI Symbol;Acc:MGI:96559]	1.01 (2.33-0)	0.627 (2.48-0)	0.365	0.428	1.49	1.26 (2.59-0)	0.554 (1.8-0)	0.147	0.207	2.02
67	ENSMUSG00000040329	Il7	protein_coding	interleukin 7 [Source:MGI Symbol;Acc:MGI:96561]	11.8 (16.2-1.95)	6.13 (19.3-0)	0.108	0.156	1.9	9.99 (23.5-2.96)	6.43 (26.7-0)	0.121	0.181	1.54
68	ENSMUSG00000031765	Mt1	protein_coding	metallothionein 1 [Source:MGI Symbol;Acc:MGI:97171]	49700 (57100-42300)	2600 (4140-1120)	1.49e-08	2.06e-07	19.1	72000 (113000-53000)	7340 (16800-752)	0.000439	0.0018	9.8
69	ENSMUSG00000031762	Mt2	protein_coding	metallothionein 2 [Source:MGI Symbol;Acc:MGI:97172]	271 (359-218)	10.5 (20.2-4.95)	6.09e-08	7.13e-07	25.8	636 (944-358)	64.2 (158-1.52)	0.00202	0.00615	9.92
70	ENSMUSG00000031760	Mt3	protein_coding	metallothionein 3 [Source:MGI Symbol;Acc:MGI:97173]	3.54 (11.1-0.829)	0 (0-0)	6.25e-05	0.000205	21.4	15.1 (21.3-5.01)	0 (0-0)	1.57e-09	1.29e-07	91.1
71	ENSMUSG00000015839	Nfe2l2	protein_coding	nuclear factor, erythroid derived 2, like 2 [Source:MGI Symbol;Acc:MGI:108420]	1800 (1880-1600)	831 (955-694)	1.45e-07	1.32e-06	2.17	2150 (2510-1830)	1170 (1300-1040)	4.68e-06	6.4e-05	1.84
72	ENSMUSG00000047250	Ptgs1	protein_coding	prostaglandin-endoperoxide synthase 1 [Source:MGI Symbol;Acc:MGI:97797]	297 (338-240)	221 (271-195)	0.00251	0.00567	1.34	189 (222-139)	157 (257-104)	0.17	0.221	1.21
73	ENSMUSG00000032487	Ptgs2	protein_coding	prostaglandin-endoperoxide synthase 2 [Source:MGI Symbol;Acc:MGI:97798]	1.33 (2.49-0.738)	0.214 (1.29-0)	0.00249	0.00567	3.95	1.57 (3.62-0)	0.207 (1.24-0)	0.0715	0.117	4.91
74	ENSMUSG00000022982	Sod1	protein_coding	superoxide dismutase 1, soluble [Source:MGI Symbol;Acc:MGI:98351]	8360 (9620-7220)	10800 (11400-9960)	0.000517	0.00151	0.777	11700 (16400-8030)	23200 (31000-15100)	0.00265	0.00748	0.505
75	ENSMUSG00000006818	Sod2	protein_coding	superoxide dismutase 2, mitochondrial [Source:MGI Symbol;Acc:MGI:98352]	2110 (2400-1920)	4230 (4590-3800)	1.51e-08	2.06e-07	0.499	2450 (2950-1920)	5090 (6370-4360)	1.22e-05	9.73e-05	0.482
76	ENSMUSG00000072941	Sod3	protein_coding	superoxide dismutase 3, extracellular [Source:MGI Symbol;Acc:MGI:103181]	2040 (2230-1880)	1190 (1380-924)	2.27e-05	8.88e-05	1.71	1270 (1630-1100)	1250 (2010-560)	0.649	0.7	1.02
77	ENSMUSG00000024401	Tnf	protein_coding	tumor necrosis factor [Source:MGI Symbol;Acc:MGI:104798]	5.72 (9.77-2.42)	2.19 (7.43-0)	0.0404	0.0613	2.51	14.8 (22.9-9.85)	3.21 (8.33-0)	0.00652	0.0144	4.5

## Sheet: Table S5
Table S5. Integrated lipidomic and gene expression pathway analysis statistics in mouse models of Wilson disease. Lipids and genes altered in tx-j vs. C3H and Atp7b-/-B6 vs. WT (raw p < 0.5) were compared against library from Kyoto Encyclopedia of Genes and Genomes (KEGG). Hypergeometric test was used for over-representation analysis, and the relative betweenness centrality was used for topology …
	Tx-j vs. C3H								Atp7b–/– B6 vs. WT
	Total	Expected	Hits	Raw p	-log10(p)	Holm adjust	FDR	Impact	Total	Expected	Hits	Raw p	-log10(p)	Holm adjust	FDR	Impact
Arachidonic acid metabolism	79	1.66	42	6.19e-60	59.2	5.2e-58	5.2e-58	0.0643	79	1.89	50	5.5e-75	74.3	4.56e-73	2.31e-73	0.0669
Linoleic acid metabolism	17	0.356	17	1.42e-30	29.8	1.18e-28	5.96e-29	0.0325	17	0.406	21	1.1e-75	75	9.24e-74	9.24e-74	0.0325
Retinol metabolism	44	0.922	17	6.8e-19	18.2	5.57e-17	1.9e-17	0.00975	44	1.05	22	3.29e-26	25.5	2.7e-24	9.21e-25	0.00975
Steroid hormone biosynthesis	175	3.67	14	7.08e-06	5.15	0.000573	0.000149	0.0271	175	4.18	17	2.52e-07	6.6	2.04e-05	5.29e-06	0.0271
Glutathione metabolism	56	1.17	7	0.000123	3.91	0.00981	0.00206	0.0422	56	1.34	7	0.000286	3.54	0.0228	0.0048	0.0422
Metabolism of xenobiotics by cytochrome P450	117	2.45	6	0.0333	1.48	1	0.466	0.00915	102	2.44	6	0.0327	1.49	1	0.457	0.000495
Fatty acid degradation	102	2.14	4	0.163	0.788	1	1	0.000495	117	2.8	6	0.0577	1.24	1	0.692	0.00915
Drug metabolism - cytochrome P450	39	0.818	2	0.196	0.707	1	1	0	39	0.932	2	0.239	0.622	1	1	0
Tryptophan metabolism	84	1.76	3	0.257	0.59	1	1	0.00132	84	2.01	3	0.325	0.488	1	1	0.00132
Caffeine metabolism	21	0.44	1	0.36	0.443	1	1	0.0539	21	0.502	1	0.4	0.398	1	1	0.0539
Drug metabolism - other enzymes	69	1.45	1	0.773	0.112	1	1	0.00461	69	1.65	1	0.816	0.0882	1	1	0.00461
